# Supplementary material for: Characterizing Individual Differences in Sweet Taste Hedonics: Test Methods, Locations, and Stimuli
Source: Nutrients. 2022 Jan 15;14(2):370. doi: 10.3390/nu14020370 (PMC8777740; doi:10.3390/nu14020370)
Supplement: Supplementary file 1 [file nutrients-14-00370-s001.zip]

Archive with 1 entries (1 files):
- nutrients-1540906-supplementary.pdf
